# Supplementary material for: Novel potential lncRNA biomarker in B cells indicates essential pathogenic pathway activation in patients with SLE
Source: Lupus Sci Med. 2024 Apr 10;11(1):e001065. doi: 10.1136/lupus-2023-001065 (PMC11015226; doi:10.1136/lupus-2023-001065)
Supplement: Supplementary data [file lupus-2023-001065supp002.xlsx]

## Sheet: Sheet1
Supplementary table 2. the gene list in each module.
Name	Module
ABCA2	black
ABHD14A-ACY1	black
ABHD17A	black
AC002310.12	black
AC004980.7	black
AC005301.9	black
AC006129.1	black
AC009133.17	black
AC009133.23	black
AC027612.6	black
AC068831.15	black
AC079305.10	black
AC093323.3	black
AC138035.2	black
ACAP3	black
ACOT7	black
ACTN4	black
ADRM1	black
AFMID	black
AGAP2	black
AGPAT1	black
AHDC1	black
AKAP17A	black
AKT1S1	black
ALKBH7	black
ANAPC11	black
ANP32B	black
AP003068.9	black
APCDD1	black
APOBEC3B	black
APP	black
ARAP1-AS1	black
ARHGAP35	black
ARHGDIA	black
ARID3A	black
ARL8A	black
ARPC5L	black
ATAD3A	black
ATF5	black
ATP5E	black
ATP5G1	black
ATP5G2	black
ATP5H	black
ATP5I	black
ATP5J	black
ATP5J2	black
ATP5L	black
ATP5O	black
ATP8B2	black
ATPIF1	black
ATXN2L	black
AURKAIP1	black
AXIN1	black
AXL	black
B3GALT6	black
BANF1	black
BASP1	black
BCL7C	black
BCL9L	black
BOLA2B	black
BOLA3	black
BORCS6	black
BTBD2	black
BTBD6	black
C11orf98	black
C14orf2	black
C16orf58	black
C17orf107	black
C17orf49	black
C18orf25	black
C19orf47	black
C19orf53	black
C19orf70	black
C1orf35	black
C2orf74	black
C6orf136	black
C6orf203	black
C7orf43	black
C8orf31	black
C9orf16	black
CACTIN	black
CADM1	black
CALM3	black
CAMTA1	black
CAPN15	black
CBX4	black
CBY1	black
CCDC124	black
CCDC146	black
CCDC159	black
CCDC24	black
CCDC71	black
CCDC85B	black
CD2	black
CD247	black
CD27	black
CD3D	black
CD3E	black
CD3G	black
CD8B	black
CDK11B	black
CDK16	black
CDK2AP2	black
CDK9	black
CENPB	black
CENPF	black
CFL1	black
CHCHD1	black
CHCHD5	black
CHMP2A	black
CHMP4A	black
CHMP4B	black
CHST14	black
CHST2	black
CHST7	black
CHURC1-FNTB	black
CIC	black
CIT	black
CITED2	black
CLCN7	black
CLECL1	black
CLPTM1	black
CLSPN	black
CLUH	black
CMIP	black
COG8	black
COMMD3-BMI1	black
COMTD1	black
COPRS	black
COPS9	black
COX14	black
COX5B	black
COX6A1	black
COX6B1	black
COX6C	black
COX7B	black
COX8A	black
CPSF1	black
CPTP	black
CRELD2	black
CRIP1	black
CSNK2B	black
CTB-39G8.3	black
CTC-378H22.1	black
CTD-2231E14.8	black
CTD-2370N5.3	black
CTD-3074O7.5	black
CTSW	black
CTU2	black
CUTA	black
DAD1	black
DBI	black
DCAF1	black
DCTN3	black
DDT	black
DEAF1	black
DLGAP1-AS1	black
DND1P1	black
DNLZ	black
DPM3	black
DRAP1	black
DUS1L	black
DUSP2	black
DVL1	black
DVL3	black
DYNLL2	black
DYNLRB1	black
EDC4	black
EDF1	black
EHBP1L1	black
EIF3G	black
EIF5A	black
EIF5AL1	black
EMC10	black
EMC6	black
EMP3	black
ENO3	black
ENTPD3-AS1	black
EPN1	black
EPS8L2	black
ERF	black
ERH	black
FAAP20	black
FABP5	black
FAM103A2P	black
FAM127B	black
FAM173A	black
FAM207A	black
FAM212A	black
FAM219A	black
FAM78A	black
FAM86C1	black
FAM96B	black
FASN	black
FBRS	black
FBXL14	black
FCHO1	black
FDX2	black
FHIT	black
FKBP2	black
FKBP8	black
FLT3LG	black
FLYWCH2	black
FMC1	black
FMNL1	black
FXR2	black
FXYD5	black
GADD45A	black
GADD45GIP1	black
GALNT2	black
GCSH	black
GFER	black
GGA3	black
GINS2	black
GIT1	black
GLUD1P3	black
GNAI2	black
GNPTG	black
GPX4	black
GRK2	black
GSK3A	black
GTF3C6	black
GZMM	black
H1FX	black
H2AFX	black
H3F3AP4	black
HCFC1R1	black
HDGF	black
HECTD3	black
HELZ2	black
HFE	black
HHLA3	black
HIGD2A	black
HIST1H1C	black
HIST1H2BC	black
HIST1H2BD	black
HIST2H2AA3	black
HJURP	black
HLA-B	black
HMGN5	black
HNRNPUL1	black
HNRNPUL2	black
HOPX	black
HOTAIRM1	black
HPCAL1	black
HPS6	black
HRAS	black
HSD17B8	black
HSPB1	black
HSPBP1	black
IER5	black
IFI27L2	black
IFITM2	black
IL2RB	black
IL32	black
INCENP	black
IRF2BPL	black
ISY1-RAB43	black
JMJD8	black
KHSRP	black
KIAA1958	black
KLF13	black
KLHDC7B	black
KLHL17	black
KMT2E-AS1	black
KRTCAP2	black
KXD1	black
LAMTOR1	black
LAMTOR4	black
LAT	black
LCAT	black
LDLRAP1	black
LEF1	black
LFNG	black
LIMD2	black
LIME1	black
LINC00116	black
LINC01089	black
LIPE-AS1	black
LLGL1	black
LMO4	black
LRCH4	black
LRP10	black
LRRC14	black
LRRFIP1P1	black
LSM12P1	black
LTBP4	black
LY6G5C	black
LYL1	black
MAL	black
MANF	black
MAP1LC3A	black
MAP2K2	black
MAP3K11	black
MAPK3	black
MAPKAPK2	black
MARCKSL1	black
MARK4	black
MAZ	black
MBD6	black
MCUR1	black
MEN1	black
MESDC1	black
METTL26	black
MFAP3	black
MFSD12	black
MFSD3	black
MFSD5	black
MGAT4B	black
MIB2	black
MICA	black
MINCR	black
MINK1	black
MINOS1	black
MIR142	black
MKL1	black
MLLT11	black
MMP24-AS1	black
MNT	black
MOGS	black
MOSPD3	black
MPND	black
MRGBP	black
MRPL12	black
MRPL20	black
MRPL23	black
MRPL24	black
MRPL30	black
MRPL36	black
MRPL53	black
MRPS15	black
MRPS24	black
MRPS33	black
MST1	black
MT-TF	black
MT-TH	black
MT-TK	black
MT-TL1	black
MT-TP	black
MT-TQ	black
MT-TR	black
MT-TT	black
MT1F	black
MTPN	black
MYDGF	black
MYL5	black
MYO9B	black
MZT2A	black
NAA38	black
NABP2	black
NAPSA	black
NDUFA1	black
NDUFA11	black
NDUFA2	black
NDUFA4	black
NDUFAF3	black
NDUFB1	black
NDUFB10	black
NDUFB11	black
NDUFB2	black
NDUFB4	black
NDUFB6	black
NDUFB7	black
NDUFB8	black
NDUFB9	black
NDUFC1	black
NDUFC2-KCTD14	black
NDUFS5	black
NDUFS6	black
NDUFS7	black
NDUFS8	black
NEDD8	black
NELFA	black
NEXN	black
NME1-NME2	black
NME2	black
NME4	black
NOTCH1	black
NOTCH4	black
NSMF	black
NUTF2	black
OCEL1	black
OGFOD3	black
OGFR	black
OST4	black
P3H1	black
PABPN1	black
PAGR1	black
PAM16	black
PBX2	black
PCED1A	black
PCED1B-AS1	black
PCNX3	black
PDCD5	black
PDIA5	black
PELP1	black
PET100	black
PEX10	black
PEX14	black
PFDN2	black
PFDN5	black
PFDN6	black
PHF2	black
PHF21A	black
PHF23	black
PHPT1	black
PIEZO1	black
PIGBOS1	black
PIP5K1C	black
PLEKHO1	black
PMS2P1	black
PNPLA2	black
PNRC1	black
POLE4	black
POLR2E	black
POLR2H	black
POLR2I	black
POLR2J	black
POLR2L	black
PPDPF	black
PPP1R11	black
PPP1R12C	black
PPP4C	black
PPP6R1	black
PRADC1	black
PRAMENP	black
PRDX5	black
PREB	black
PRKCQ	black
PRPF19	black
PRR34-AS1	black
PRRT3	black
PSD	black
PSENEN	black
PSMB6	black
PSMD3	black
PSMD8	black
PSME2	black
PSMG4	black
PTRH1	black
PTRHD1	black
PTTG1	black
PVT1	black
PWWP2B	black
PYCARD-AS1	black
R3HDM4	black
RAB11B	black
RAB1B	black
RAB30-AS1	black
RAB5C	black
RABAC1	black
RABL6	black
RAI1	black
RARRES3	black
RASA4B	black
RASSF3	black
RBKS	black
RBX1	black
REPIN1	black
RHOB	black
RN7SL2	black
RNASEK	black
RNF181	black
RNF187	black
RNF220	black
RNPEPL1	black
RNU2-63P	black
RNU4ATAC	black
RNU5F-1	black
ROMO1	black
RP11-1000B6.3	black
RP11-1017G21.5	black
RP11-108M9.4	black
RP11-111M22.3	black
RP11-120M18.2	black
RP11-1334A24.6	black
RP11-138C9.1	black
RP11-160E2.6	black
RP11-16E12.2	black
RP11-206L10.2	black
RP11-217O12.1	black
RP11-252A24.3	black
RP11-295G20.2	black
RP11-297D21.4	black
RP11-308D16.2	black
RP11-30K9.6	black
RP11-345J4.5	black
RP11-361D15.2	black
RP11-395A13.2	black
RP11-400F19.6	black
RP11-44M6.7	black
RP11-44N11.2	black
RP11-46C24.7	black
RP11-532F6.3	black
RP11-644F5.10	black
RP11-705C15.5	black
RP11-792A8.4	black
RP11-793H13.10	black
RP11-817O13.8	black
RP11-930P14.2	black
RP11-982M15.2	black
RP3-395M20.8	black
RP4-781K5.2	black
RP5-827C21.4	black
RP5-832C2.5	black
RPL26L1	black
RPL32P29	black
RPPH1	black
RPS19BP1	black
RPS2P5	black
RPS9	black
RREB1	black
RRNAD1	black
RTEL1-TNFRSF6B	black
RUNX1	black
RUNX3	black
S100A13	black
S1PR5	black
SAMD1	black
SBNO2	black
SCAMP4	black
SCARNA2	black
SCARNA9	black
SCN1B	black
SCNM1	black
SDF2L1	black
SDF4	black
SDR42E2	black
SEC61B	black
SEC61G	black
SELM	black
SEPW1	black
SERF2	black
SF3A2	black
SF3B5	black
SF3B6	black
SH2B1	black
SH2D2A	black
SH3BP1	black
SH3BP5L	black
SH3GL1	black
SH3GLB2	black
SHFM1	black
SKI	black
SLC12A9	black
SLC25A23	black
SLX1A	black
SLX4	black
SMIM4	black
SNAPC2	black
SNAPC4	black
SNHG5	black
SNHG6	black
SORBS3	black
SPAG7	black
SPON2	black
SPSB2	black
SRF	black
SRM	black
SRRT	black
SSR4	black
STARD10	black
STIL	black
STK16	black
STRA13	black
STUB1	black
STX8	black
SULT1A3	black
SUPT4H1	black
SYNC	black
TAF1C	black
TAF6L	black
TAOK2	black
TBC1D10B	black
TBC1D17	black
TBCA	black
TBX21	black
TCEAL3	black
TCEAL4	black
TCEB1	black
TCEB2	black
TCONS_00029157	black
TCTEX1D2	black
TESK1	black
TFE3	black
TFEB	black
TGFB1	black
TMA7	black
TMEM120A	black
TMEM141	black
TMEM160	black
TMEM184B	black
TMEM219	black
TMEM258	black
TMEM94	black
TMSB4X	black
TMUB1	black
TNFSF12	black
TNK2	black
TNRC18	black
TOMM6	black
TOR4A	black
TRAPPC1	black
TRMT112	black
TSR3	black
TTI2	black
TTLL12	black
TXNDC17	black
U2AF2	black
UBL5	black
UBXN6	black
UPF1	black
UQCC3	black
UQCR10	black
UQCR11	black
UQCRFS1P1	black
UQCRH	black
UQCRQ	black
USF2	black
USMG5	black
VASP	black
VPS28	black
WAC-AS1	black
WAS	black
WASH2P	black
WASH3P	black
WBP1	black
WDR83	black
WDR83OS	black
WIZ	black
YPEL3	black
YTHDF3-AS1	black
YWHAH	black
ZBTB45	black
ZBTB7A	black
ZBTB7B	black
ZBTB8OS	black
ZDHHC8	black
ZFAND3	black
ZGLP1	black
ZMAT2	black
ZNF282	black
ZNF319	black
ZNF362	black
ZNF414	black
ZNF428	black
ZNF469	black
ZNF513	black
ZNF580	black
ZNF598	black
ZNF609	black
ZNF687	black
ZNF703	black
ZNF768	black
ZNHIT2	black
ZSCAN16-AS1	black
AACS	blue
AASS	blue
ABCA7	blue
ABCB1	blue
ABCC2	blue
ABCD4	blue
ABHD15	blue
ABHD17B	blue
AC002398.11	blue
AC002400.1	blue
AC002480.5	blue
AC004951.6	blue
AC005037.3	blue
AC005562.1	blue
AC005618.6	blue
AC007381.3	blue
AC007386.2	blue
AC008937.2	blue
AC008982.2	blue
AC009120.6	blue
AC009303.1	blue
AC009505.2	blue
AC009950.2	blue
AC009961.3	blue
AC010761.8	blue
AC015971.2	blue
AC017116.11	blue
AC018816.3	blue
AC022182.1	blue
AC022182.3	blue
AC025442.3	blue
AC073283.7	blue
AC079354.3	blue
AC083949.1	blue
AC092652.1	blue
AC092798.2	blue
AC093690.1	blue
AC096558.1	blue
AC098828.2	blue
AC105053.3	blue
AC137934.1	blue
AC138969.4	blue
ACSM3	blue
ACSS1	blue
ACTG1P14	blue
ACTR3C	blue
ADAMTS9-AS2	blue
ADAT2	blue
ADCY10P1	blue
ADNP	blue
AEBP1	blue
AFDN	blue
AFF1	blue
AGL	blue
AGO3	blue
AHI1	blue
AHSA2	blue
AK9	blue
AKAP6	blue
AKAP9	blue
AKT2	blue
AKT3	blue
ALDH5A1	blue
ALG9	blue
AMD1P4	blue
AMT	blue
AMZ1	blue
ANAPC1	blue
ANAPC4	blue
ANGEL2	blue
ANGPTL1	blue
ANKH	blue
ANKHD1	blue
ANKRD10	blue
ANKRD23	blue
ANKRD36	blue
ANKRD36B	blue
ANKRD44	blue
ANKRD44-IT1	blue
ANKRD52	blue
ANKZF1	blue
ANO9	blue
AP000254.8	blue
AP000347.2	blue
AP001057.1	blue
AP001062.7	blue
AP1G2	blue
AP4B1	blue
AP4B1-AS1	blue
APBB1	blue
APBB2	blue
APPBP2	blue
ARAP2	blue
ARFGEF1	blue
ARFGEF2	blue
ARHGAP15	blue
ARHGAP17	blue
ARHGAP32	blue
ARHGAP42	blue
ARHGAP5	blue
ARHGEF10	blue
ARHGEF18	blue
ARHGEF5	blue
ARHGEF7	blue
ARID1B	blue
ARL10	blue
ARL17A	blue
ARL17B	blue
ARRDC5	blue
ASB14	blue
ASH1L	blue
ASMTL-AS1	blue
ASXL1	blue
ATAD3B	blue
ATAD5	blue
ATF7IP	blue
ATG2B	blue
ATM	blue
ATP2A3	blue
ATP5G2P3	blue
ATP5HP4	blue
ATP6V0A2	blue
ATP8A1	blue
ATP8B1	blue
ATRX	blue
AURKAPS1	blue
AZIN1-AS1	blue
B3GALT2	blue
BCAR3	blue
BCOR	blue
BDP1	blue
BICD1	blue
BICDL1	blue
BIRC6	blue
BLM	blue
BMP2K	blue
BMS1	blue
BNIP3P11	blue
BOD1L1	blue
BPTF	blue
BRAF	blue
BRI3BP	blue
BRPF3	blue
BRWD1	blue
BSPRY	blue
C11orf63	blue
C11orf80	blue
C16orf74	blue
C19orf44	blue
C1orf220	blue
C1QTNF3	blue
C1QTNF6	blue
C20orf144	blue
C22orf34	blue
C5orf34	blue
C5orf45	blue
C6orf3	blue
CABP4	blue
CACNB2	blue
CAD	blue
CADM2-AS1	blue
CALM2P2	blue
CAMK1D	blue
CAMK2D	blue
CAPN14	blue
CAPN3	blue
CAPRIN2	blue
CAPS	blue
CARF	blue
CARNS1	blue
CASD1	blue
CASK	blue
CASZ1	blue
CATSPER2	blue
CBFA2T2	blue
CBLB	blue
CBLN3	blue
CBX5	blue
CBX7	blue
CCAT1	blue
CCDC138	blue
CCDC14	blue
CCDC141	blue
CCDC152	blue
CCDC18-AS1	blue
CCDC180	blue
CCDC191	blue
CCDC66	blue
CCDC82	blue
CCR7	blue
CCSER1	blue
CCT6B	blue
CD69	blue
CDAN1	blue
CDC16	blue
CDC25B	blue
CDC42BPG	blue
CDHR3	blue
CDK13	blue
CDK5RAP2	blue
CELSR1	blue
CENPM	blue
CENPP	blue
CENPV	blue
CEP104	blue
CEP120	blue
CEP126	blue
CEP135	blue
CEP152	blue
CEP192	blue
CEP250	blue
CEP290	blue
CEP350	blue
CEP68	blue
CEP72	blue
CEP76	blue
CEP83	blue
CEP89	blue
CEPT1	blue
CFAP44	blue
CFL1P1	blue
CHD4	blue
CHD7	blue
CHD8	blue
CHD9	blue
CHIC1	blue
CHML	blue
CHMP7	blue
CITF22-1A6.3	blue
CKMT2-AS1	blue
CLASP2	blue
CLCN6	blue
CLEC2D	blue
CLHC1	blue
CLK4	blue
CLN6	blue
CLUAP1	blue
CNGB1	blue
CNN3	blue
CNNM3	blue
COBLL1	blue
COQ10A	blue
CORO2B	blue
CREBZF	blue
CRHR1-IT1	blue
CRIM1	blue
CRIP3	blue
CRIPAK	blue
CROCCP3	blue
CRTC1	blue
CRYBB2P1	blue
CSAD	blue
CSPP1	blue
CTA-373H7.7	blue
CTB-131B5.5	blue
CTB-133G6.1	blue
CTB-152G17.6	blue
CTB-47B11.3	blue
CTBP1-AS2	blue
CTC-265F19.1	blue
CTC-301O7.4	blue
CTC-339F2.2	blue
CTC-429P9.3	blue
CTC-493P15.2	blue
CTC-524C5.2	blue
CTC-559E9.1	blue
CTC-559E9.5	blue
CTC-559E9.6	blue
CTC1	blue
CTCFL	blue
CTD-2013N24.2	blue
CTD-2017C7.2	blue
CTD-2017D11.1	blue
CTD-2026D20.3	blue
CTD-2083E4.4	blue
CTD-2260A17.1	blue
CTD-2270P14.1	blue
CTD-2319I12.2	blue
CTD-2363C16.2	blue
CTD-2368P22.1	blue
CTD-2516F10.2	blue
CTD-2525I3.6	blue
CTD-2576D5.4	blue
CTD-2583A14.10	blue
CTD-2587M2.1	blue
CTD-2647L4.4	blue
CTD-3092A11.2	blue
CUL3	blue
CXCR5	blue
CYB5RL	blue
CYFIP2	blue
DAQB-335A13.8	blue
DBF4B	blue
DCAF10	blue
DCAF16	blue
DCAF8	blue
DDHD1	blue
DDHD2	blue
DDI2	blue
DDR1	blue
DDTL	blue
DDX17	blue
DDX18	blue
DDX31	blue
DDX42	blue
DDX5	blue
DDX50P1	blue
DDX51	blue
DENND4A	blue
DEXI	blue
DFNA5	blue
DGKA	blue
DHX57	blue
DIDO1	blue
DIEXF	blue
DIP2A	blue
DIP2B	blue
DIP2C	blue
DLEU1	blue
DLG1	blue
DMPK	blue
DMTF1	blue
DNAH10OS	blue
DNAH11	blue
DNAJB13	blue
DNAJB7	blue
DNAJC18	blue
DNASE1	blue
DOCK9	blue
DOPEY1	blue
DOPEY2	blue
DPPA4	blue
DPY19L3	blue
DRC3	blue
DTX1	blue
DUOX1	blue
DYDC2	blue
DZANK1	blue
EBF1	blue
ECHDC2	blue
EFCAB13	blue
EFCAB5	blue
EFHC1	blue
EFL1	blue
EGOT	blue
EIF4G3	blue
ELMO1-AS1	blue
EMC3-AS1	blue
ENAH	blue
ENGASE	blue
EP400NL	blue
EPB41L2	blue
EPHB4	blue
EPHB6	blue
EPHX1	blue
EPM2A	blue
EPN2	blue
ERBB2	blue
ERVK3-1	blue
ESR2	blue
ETFBKMT	blue
EXOG	blue
EXOSC2	blue
F2RL2	blue
FAAP24	blue
FADS3	blue
FAM111B	blue
FAM117B	blue
FAM120C	blue
FAM13A-AS1	blue
FAM13B	blue
FAM159A	blue
FAM161A	blue
FAM177B	blue
FAM208B	blue
FAM214A	blue
FAM215B	blue
FAM223B	blue
FAM229A	blue
FAM3C	blue
FAM53B	blue
FAM63B	blue
FAM65C	blue
FANCC	blue
FANCD2	blue
FANCL	blue
FBF1	blue
FBXL17	blue
FBXL19-AS1	blue
FBXO11	blue
FBXO27	blue
FBXW4	blue
FBXW8	blue
FCHSD2	blue
FDPSP7	blue
FFAR1	blue
FHDC1	blue
FILIP1L	blue
FIRRE	blue
FLG2	blue
FLNB-AS1	blue
FLT1	blue
FLVCR1	blue
FNBP1L	blue
FOXP1	blue
FOXP1-AS1	blue
FOXP1-IT1	blue
FTH1P24	blue
FTX	blue
FUBP3	blue
FUT1	blue
FZD6	blue
GABPB1-AS1	blue
GABPB2	blue
GAN	blue
GANC	blue
GAPDHP42	blue
GAPDHP51	blue
GAS8	blue
GATAD2B	blue
GATS	blue
GCC2	blue
GCM1	blue
GEN1	blue
GGA2	blue
GK5	blue
GKAP1	blue
GLB1L3	blue
GLCCI1	blue
GLS	blue
GLS2	blue
GLYATL1	blue
GLYATL1P1	blue
GLYATL1P3	blue
GMDS-AS1	blue
GMEB2	blue
GOLGA2P5	blue
GOLGA3	blue
GOLGA4	blue
GOLGA8B	blue
GON4L	blue
GOSR1	blue
GPATCH8	blue
GPM6B	blue
GPR135	blue
GPR146	blue
GPR174	blue
GPR83	blue
GPRASP1	blue
GPSM2	blue
GPX2	blue
GRASP	blue
GRIPAP1	blue
GRK3	blue
GS1-124K5.2	blue
GSAP	blue
GSDMB	blue
GSTCD	blue
GTF2H2C	blue
GTF2I	blue
GTF2IRD2	blue
GTF2IRD2B	blue
GTPBP6	blue
GUSBP1	blue
GUSBP11	blue
H2AFZP1	blue
HACE1	blue
HAUS5	blue
HCG11	blue
HCG24	blue
HDAC9	blue
HEATR4	blue
HEATR5B	blue
HECTD4	blue
HELLS	blue
HERC1	blue
HERC2	blue
HERC2P9	blue
HERC4	blue
HHEX	blue
HINFP	blue
HIRA	blue
HIVEP1	blue
HIVEP2	blue
HLCS	blue
HMBOX1	blue
HNRNPA3P15	blue
HNRNPMP1	blue
HOOK1	blue
HPS4	blue
HPS5	blue
HSD17B7	blue
HSD17B7P2	blue
ICA1L	blue
ICE1	blue
ICOSLG	blue
IDI2-AS1	blue
IFT172	blue
IFT22	blue
IFT80	blue
IFT81	blue
IFT88	blue
IGHJ3P	blue
IKZF2	blue
IL12A	blue
IL6	blue
IL9RP3	blue
IMMP1L	blue
INE1	blue
INO80	blue
INO80D	blue
INPP5B	blue
INPP5E	blue
INPP5F	blue
INTS2	blue
INTS6L	blue
INVS	blue
IPO5P1	blue
IQCC	blue
IQCH-AS1	blue
ITPK1-AS1	blue
ITPR1	blue
ITPR3	blue
ITSN2	blue
IZUMO4	blue
JADE2	blue
JMJD7-PLA2G4B	blue
KANSL1	blue
KANSL1L	blue
KANTR	blue
KAT2A	blue
KAT2B	blue
KAT6A	blue
KATNAL2	blue
KB-1410C5.3	blue
KCNA3	blue
KCNAB3	blue
KCNH8	blue
KCNQ5	blue
KCTD13	blue
KDM1A	blue
KDM4B	blue
KDM4C	blue
KDM5A	blue
KDM7A	blue
KDM8	blue
KHDRBS2	blue
KIAA0430	blue
KIAA0825	blue
KIAA0907	blue
KIAA1468	blue
KIAA1551	blue
KIAA1683	blue
KIAA2026	blue
KIF20B	blue
KIF27	blue
KIF3A	blue
KLF12	blue
KLF8	blue
KLHDC1	blue
KLHL3	blue
KLHL5	blue
KMT2A	blue
KNL1	blue
KNTC1	blue
KRT8	blue
KRT8P33	blue
L2HGDH	blue
L3HYPDH	blue
L3MBTL1	blue
L3MBTL3	blue
L3MBTL4	blue
LA16c-361A3.3	blue
LARGE1	blue
LCMT1-AS2	blue
LEAP2	blue
LEMD3	blue
LHX4	blue
LIG1	blue
LINC00106	blue
LINC00174	blue
LINC00494	blue
LINC00630	blue
LINC00854	blue
LINC00899	blue
LINC00954	blue
LINC01004	blue
LINC01149	blue
LINC01184	blue
LINC01572	blue
LINC01619	blue
LIPE	blue
LIPG	blue
LIX1	blue
LMBR1L	blue
LMLN	blue
LMO7	blue
LNX1	blue
LNX2	blue
LOXL2	blue
LRBA	blue
LRCH1	blue
LRCH3	blue
LRIG1	blue
LRIG2	blue
LRP2BP	blue
LRRC18	blue
LRRC37A	blue
LRRC37A17P	blue
LRRC37A2	blue
LRRC37A3	blue
LRRC37A4P	blue
LRRC37B	blue
LRRC37BP1	blue
LRRN2	blue
LRWD1	blue
LUC7L	blue
MACC1	blue
MACF1	blue
MACROD2	blue
MAP2K4	blue
MAP3K14-AS1	blue
MAP3K9	blue
MAP4K4	blue
2024-03-08	blue
2024-03-09	blue
MATN1	blue
MBD5	blue
MCM3AP-AS1	blue
MCM8	blue
MCTP2	blue
MDC1	blue
MDM4	blue
MDN1	blue
MED13	blue
MED14	blue
MED23	blue
MEF2C-AS1	blue
MEIOC	blue
METTL2B	blue
METTL3	blue
MFSD1P1	blue
MGA	blue
MGAT5	blue
MGEA5	blue
MICU3	blue
MIR1302-9	blue
MIR17HG	blue
MIR194-2HG	blue
MIR3679	blue
MIR4420	blue
MIR4432HG	blue
MIR4496	blue
MIR568	blue
MKL2	blue
MMS22L	blue
MON2	blue
MORC2	blue
MPHOSPH8	blue
MPHOSPH9	blue
MPP6	blue
MRI1	blue
MROH8	blue
MRPS31P5	blue
MSANTD2	blue
MSH5	blue
MSH5-SAPCD1	blue
MSI2	blue
MSTO1	blue
MSTO2P	blue
MTBP	blue
MTFR1	blue
MTMR1	blue
MTND5P5	blue
MTR	blue
MTX3	blue
MUC20	blue
MYCBP2	blue
MYH11	blue
MYO15A	blue
MYO1B	blue
MYO1C	blue
MYO1E	blue
MYO9A	blue
MYOM1	blue
MZF1	blue
NAA40	blue
NAV1	blue
NBEA	blue
NBPF1	blue
NBPF10	blue
NBPF8	blue
NBPF9	blue
NCBP1	blue
NCK2	blue
NCOA3	blue
NCOA5	blue
NCRNA00171	blue
NEIL1	blue
NELFCD	blue
NEMF	blue
NFAT5	blue
NFATC2	blue
NFX1	blue
NICN1	blue
NIPBL	blue
NLGN3	blue
NOL9	blue
NOM1	blue
NONOP2	blue
NOP14	blue
NOP16	blue
NPAT	blue
NPHP3	blue
NPIPA1	blue
NPIPB4	blue
NPIPB5	blue
NPIPP1	blue
NPM1P37	blue
NR2C1	blue
NR2C2	blue
NRIP2	blue
NSUN5P1	blue
NUBPL	blue
NUP107	blue
NUP155	blue
NUP160	blue
NUP35	blue
NUP88	blue
OBSCN	blue
OFD1	blue
OGT	blue
OLFML1	blue
OR2A1-AS1	blue
OR2A9P	blue
ORC2	blue
OSBPL10	blue
OSBPL10-AS1	blue
OTUD3	blue
OVGP1	blue
P2RX5	blue
P2RX5-TAX1BP3	blue
PABPC1P11	blue
PACS1	blue
PAIP2B	blue
PAN2	blue
PAN3	blue
PANK3	blue
PAPLN	blue
PAQR3	blue
PARP14	blue
PARP15	blue
PASK	blue
PATJ	blue
PATL2	blue
PATZ1	blue
PAXIP1	blue
PCBD2	blue
PCDHB16	blue
PCF11	blue
PCM1	blue
PCNX2	blue
PCSK7	blue
PDK1	blue
PDPK2P	blue
PDXDC2P	blue
PEG10	blue
PEX1	blue
PEX11G	blue
PFKFB2	blue
PFN1P2	blue
PGAM1P7	blue
PGGHG	blue
PHACTR4	blue
PHBP9	blue
PHF1	blue
PHF10	blue
PHF7	blue
PHLPP1	blue
PHLPP2	blue
PHTF2	blue
PIGB	blue
PIGL	blue
PIK3C2A	blue
PIKFYVE	blue
PILRB	blue
PINK1-AS	blue
PIP5K1B	blue
PITPNM2	blue
PITRM1-AS1	blue
PLA2G4B	blue
PLA2G6	blue
PLCE1	blue
PLCG2	blue
PLCL2	blue
PLEKHG1	blue
PLXNA1	blue
PLXNA3	blue
PM20D2	blue
PMFBP1	blue
PMS2CL	blue
PNN	blue
POLG2	blue
POLM	blue
POLR2J3	blue
POMGNT1	blue
POU6F1	blue
PPARA	blue
PPARD	blue
PPM1B	blue
PPM1K	blue
PPP1R21	blue
PPP2R3A	blue
PPP2R3B	blue
PPP4R3B	blue
PPWD1	blue
PRDM15	blue
PRELID3A	blue
PRKD2	blue
PROSER3	blue
PRPF40B	blue
PRR29-AS1	blue
PRRC2C	blue
PRSS53	blue
PSD3	blue
PSIP1	blue
PSMD6-AS2	blue
PSME4	blue
PTCD1	blue
PTOV1-AS2	blue
PTPN4	blue
PTRF	blue
PUM2	blue
PUS1	blue
PUS10	blue
PWAR6	blue
PXK	blue
PYGM	blue
PYROXD2	blue
QPCTL	blue
QSOX2	blue
R3HDM2	blue
RAB11FIP3	blue
RAB15	blue
RAB30	blue
RAB3IP	blue
RAB5CP1	blue
RABEP2	blue
RAD54L2	blue
RALGAPA1	blue
RALGAPB	blue
RALGPS1	blue
RANBP10	blue
RAPGEF5	blue
RAPGEF6	blue
RASA1	blue
RASGRP1	blue
RASGRP3	blue
RBBP6	blue
RBL1	blue
RBM19	blue
RBM26	blue
RBM26-AS1	blue
RBM28	blue
RBM33	blue
RBM5	blue
RDH13	blue
RDH5	blue
RERE	blue
RFTN1	blue
RIC1	blue
RIC3	blue
RICTOR	blue
RIMKLB	blue
RINL	blue
RN7SKP110	blue
RN7SL465P	blue
RN7SL655P	blue
RN7SL798P	blue
RN7SL834P	blue
RN7SL842P	blue
RNA5SP37	blue
RNF32	blue
RNF43	blue
RNFT2	blue
RP1-179N16.3	blue
RP1-261D10.1	blue
RP1-283E3.8	blue
RP1-45C12.1	blue
RP11-1006G14.4	blue
RP11-1023L17.1	blue
RP11-1024P17.1	blue
RP11-1049A21.2	blue
RP11-106M3.3	blue
RP11-1085N6.3	blue
RP11-10K16.1	blue
RP11-10L12.2	blue
RP11-118F19.1	blue
RP11-1277A3.1	blue
RP11-12A16.3	blue
RP11-12J10.3	blue
RP11-131L23.1	blue
RP11-136K14.1	blue
RP11-142C4.6	blue
RP11-147I3.1	blue
RP11-148O21.2	blue
RP11-158I9.5	blue
RP11-159D12.2	blue
RP11-15G8.1	blue
RP11-164J13.1	blue
RP11-165F24.3	blue
RP11-166B2.1	blue
RP11-16E12.1	blue
RP11-16E23.3	blue
RP11-16E23.4	blue
RP11-174G6.5	blue
RP11-175K6.1	blue
RP11-182I10.2	blue
RP11-186N15.3	blue
RP11-18B3.3	blue
RP11-196G18.22	blue
RP11-197N18.2	blue
RP11-201O14.1	blue
RP11-202K23.1	blue
RP11-203B9.4	blue
RP11-206L10.9	blue
RP11-216M21.1	blue
RP11-231C14.4	blue
RP11-23N2.4	blue
RP11-248J18.2	blue
RP11-252A24.2	blue
RP11-252K23.2	blue
RP11-258F1.1	blue
RP11-271C24.3	blue
RP11-276H1.3	blue
RP11-285F7.2	blue
RP11-287D1.3	blue
RP11-295P9.3	blue
RP11-299H22.1	blue
RP11-318K15.2	blue
RP11-319G9.3	blue
RP11-325F22.2	blue
RP11-326C3.11	blue
RP11-331F9.3	blue
RP11-333E1.1	blue
RP11-33B1.3	blue
RP11-347P5.1	blue
RP11-348N5.7	blue
RP11-354I13.2	blue
RP11-354M20.3	blue
RP11-35G9.5	blue
RP11-362K14.5	blue
RP11-365O16.3	blue
RP11-366M4.11	blue
RP11-379K17.12	blue
RP11-380G5.2	blue
RP11-381K20.2	blue
RP11-386I23.1	blue
RP11-393I2.2	blue
RP11-400N13.2	blue
RP11-418J17.1	blue
RP11-421E14.2	blue
RP11-430C7.2	blue
RP11-430C7.4	blue
RP11-430C7.5	blue
RP11-444E17.6	blue
RP11-467H10.1	blue
RP11-46O21.2	blue
RP11-471B22.2	blue
RP11-477D19.2	blue
RP11-478C6.2	blue
RP11-480A16.1	blue
RP11-488L18.4	blue
RP11-490K7.4	blue
RP11-495K9.5	blue
RP11-498C9.15	blue
RP11-499P20.2	blue
RP11-504P24.3	blue
RP11-52A20.2	blue
RP11-52J3.2	blue
RP11-530C5.2	blue
RP11-531A24.3	blue
RP11-531A24.5	blue
RP11-53B2.2	blue
RP11-544A12.4	blue
RP11-544A12.8	blue
RP11-546M21.6	blue
RP11-552C15.1	blue
RP11-552M11.8	blue
RP11-563N6.6	blue
RP11-570L15.1	blue
RP11-573D15.9	blue
RP11-575L7.8	blue
RP11-582J16.4	blue
RP11-589C21.6	blue
RP11-649A18.12	blue
RP11-66H6.3	blue
RP11-66N24.3	blue
RP11-693N9.2	blue
RP11-696N14.1	blue
RP11-69E11.4	blue
RP11-703M24.5	blue
RP11-705C15.3	blue
RP11-712B9.2	blue
RP11-72I8.1	blue
RP11-75L1.1	blue
RP11-75L1.2	blue
RP11-761I4.4	blue
RP11-762H8.2	blue
RP11-77H9.2	blue
RP11-794M8.1	blue
RP11-806L2.2	blue
RP11-80H5.9	blue
RP11-83A24.2	blue
RP11-840I19.3	blue
RP11-845C23.2	blue
RP11-849H4.2	blue
RP11-863H1.1	blue
RP11-864J10.4	blue
RP11-87E22.2	blue
RP11-881L2.1	blue
RP11-884K10.7	blue
RP11-888D10.4	blue
RP11-890B15.3	blue
RP11-902B17.1	blue
RP11-96D1.10	blue
RP11-973N13.4	blue
RP11-983P16.4	blue
RP11-98C1.2	blue
RP13-188A5.1	blue
RP3-368A4.5	blue
RP3-403L10.3	blue
RP3-449O17.1	blue
RP3-512E2.2	blue
RP4-575N6.5	blue
RP4-635E18.7	blue
RP4-635E18.8	blue
RP4-756H11.3	blue
RP4-800G7.2	blue
RP5-1021I20.5	blue
RP5-1049G16.4	blue
RP5-1074L1.4	blue
RP5-1098D14.1	blue
RP5-1120P11.1	blue
RP5-867C24.1	blue
RP5-940J5.6	blue
RP6-191P20.4	blue
RPGRIP1L	blue
RPL13AP6	blue
RPL18P10	blue
RPL32P1	blue
RPS16P5	blue
RPS6KA2	blue
RRAS2	blue
RRP7BP	blue
RSF1	blue
RTTN	blue
RUBCNL	blue
RUNDC1	blue
RUSC1-AS1	blue
RYK	blue
S1PR1	blue
SACS	blue
SAMD4B	blue
SASS6	blue
SATB1	blue
SCAF11	blue
SCAF4	blue
SCAI	blue
SCAND2P	blue
SCAPER	blue
SCMH1	blue
SCML4	blue
SCN4A	blue
SCNN1D	blue
SCUBE3	blue
SDHAP3	blue
SEC24B-AS1	blue
SEC31B	blue
SECISBP2L	blue
SEL1L3	blue
SEMA6A	blue
SENP3	blue
SENP7	blue
2024-09-01	blue
SEPT7P2	blue
SERF1B	blue
SERHL2	blue
SESN3	blue
SESTD1	blue
SETBP1	blue
SETD2	blue
SETD4	blue
SETD5	blue
SF1	blue
SFI1	blue
SFMBT1	blue
SFXN2	blue
SGO1	blue
SH2D6	blue
SH3BP5-AS1	blue
SH3PXD2A	blue
SHPRH	blue
SIAH1	blue
SIDT1	blue
SIDT1-AS1	blue
SIMC1	blue
SIPA1L1	blue
SLC12A2	blue
SLC12A6	blue
SLC16A1-AS1	blue
SLC17A9	blue
SLC1A6	blue
SLC23A1	blue
SLC24A1	blue
SLC25A45	blue
SLC26A4-AS1	blue
SLC29A2	blue
SLC2A1	blue
SLC2A5	blue
SLC30A2	blue
SLC30A3	blue
SLC30A5	blue
SLC3A1	blue
SLC4A7	blue
SLC6A16	blue
SLF1	blue
SLF2	blue
SLTM	blue
SMAD4	blue
SMARCA2	blue
SMARCD1	blue
SMCHD1	blue
SMG1	blue
SMG1P2	blue
SMG1P3	blue
SMIM18	blue
SMPD2	blue
SMURF2	blue
SNHG14	blue
SNHG4	blue
SNHG7	blue
SNORA33	blue
SNORA75	blue
SNORD14A	blue
snoU13	blue
SNRNP200	blue
SNX25	blue
SOCS5	blue
SP2-AS1	blue
SPATA33	blue
SPATA5	blue
SPDYA	blue
SPDYE1	blue
SPDYE11	blue
SPDYE2	blue
SPDYE21P	blue
SPDYE3	blue
SPECC1L	blue
SPG7	blue
SPICE1	blue
SPPL2B	blue
SPRN	blue
SPTAN1	blue
SPTBN1	blue
STAG3	blue
STAG3L5P	blue
STARD4-AS1	blue
STARD9	blue
STEAP1B	blue
STIM2	blue
STPG1	blue
STXBP4	blue
SUGP2	blue
SUN1	blue
SYNE1	blue
SYNE2	blue
TAF1	blue
TAF9BP1	blue
TAPT1-AS1	blue
TARBP1	blue
TARSL2	blue
TBC1D5	blue
TCF3	blue
TFDP2	blue
TGFBR2	blue
THADA	blue
THOC2	blue
THRA1/BTR	blue
TIAF1	blue
TIGD7	blue
TMED8	blue
TMEM120B	blue
TMEM131	blue
TMEM147-AS1	blue
TMEM161B	blue
TMEM168	blue
TMEM181	blue
TMEM262	blue
TMEM41B	blue
TMEM62	blue
TMEM63A	blue
TMEM67	blue
TMEM68	blue
TMSB15B	blue
TNFRSF10A	blue
TNFRSF13C	blue
TNNT3	blue
TNRC6A	blue
TNRC6B	blue
TNRC6C	blue
TNRC6C-AS1	blue
TOP2B	blue
TOPBP1	blue
TP53BP1	blue
TP73-AS1	blue
TPH1	blue
TPR	blue
TPST1	blue
TRA2B	blue
TRABD2A	blue
TRAF3	blue
TRAK1	blue
TRIM33	blue
TRIM38	blue
TRIM52	blue
TRIM65	blue
TRIM66	blue
TRMT11	blue
TRMU	blue
TSC1	blue
TSEN2	blue
TSGA10	blue
TSPAN33	blue
TSPYL5	blue
TSSK4	blue
TTC13	blue
TTC14	blue
TTC19	blue
TTC21A	blue
TTC21B	blue
TTC30B	blue
TTC39B	blue
TTC9	blue
TTPA	blue
TTPAL	blue
TUBA3FP	blue
TUBE1	blue
TUBGCP4	blue
TUBGCP6	blue
TUG1	blue
TULP4	blue
TUNAR	blue
TYRO3	blue
TYW5	blue
U91328.19	blue
UBE3D	blue
UBR1	blue
UBR3	blue
UBR5	blue
UGT8	blue
ULK4	blue
UPF3B	blue
URB1	blue
URI1	blue
USF3	blue
USP11	blue
USP24	blue
USP25	blue
USP3-AS1	blue
USP34	blue
USP45	blue
UST	blue
UTP20	blue
UTRN	blue
VAC14-AS1	blue
VAV2	blue
VAV3	blue
VAV3-AS1	blue
VDAC1P8	blue
VPS13A	blue
VPS13B	blue
VPS13C	blue
VPS13D	blue
WASIR2	blue
WDFY4	blue
WDR19	blue
WDR26	blue
WDR35	blue
WDR86	blue
WHRN	blue
WNT10A	blue
WWP1	blue
XKR6	blue
XPNPEP3	blue
XPO4	blue
XRN1	blue
XRRA1	blue
XXbac-BPG299F13.17	blue
XXbac-BPGBPG55C20.2	blue
XYLT1	blue
Y_RNA	blue
YBX3	blue
YLPM1	blue
YPEL1	blue
YWHAQP5	blue
YWHAQP6	blue
ZBED5	blue
ZBTB10	blue
ZBTB25	blue
ZBTB37	blue
ZBTB40	blue
ZC3H6	blue
ZC3H8	blue
ZCCHC11	blue
ZCCHC8	blue
ZDHHC19	blue
ZDHHC23	blue
ZEB1	blue
ZFP14	blue
ZFP30	blue
ZFP82	blue
ZGRF1	blue
ZHX1-C8orf76	blue
ZKSCAN8	blue
ZMYND8	blue
ZNF12	blue
ZNF131	blue
ZNF135	blue
ZNF155	blue
ZNF169	blue
ZNF19	blue
ZNF195	blue
ZNF221	blue
ZNF223	blue
ZNF224	blue
ZNF226	blue
ZNF233	blue
ZNF235	blue
ZNF236	blue
ZNF250	blue
ZNF251	blue
[truncated: 12,799 more rows]
