# Supplementary material for: Novel potential lncRNA biomarker in B cells indicates essential pathogenic pathway activation in patients with SLE
Source: Lupus Sci Med. 2024 Apr 10;11(1):e001065. doi: 10.1136/lupus-2023-001065 (PMC11015226; doi:10.1136/lupus-2023-001065)
Supplement: Supplementary data [file lupus-2023-001065supp003.xlsx]

## Sheet: Sheet1
the P Values of Module Trait Correlation
Correlation_Pvalue	ACR Malar Rash	ACR Discoid Rash	ACR Oral Ulcers	ACR Arthritis	ACR Pleuritis	ACR Pericarditis	ACR Seizure	ACR Psychosis	ACR anti-dsDNA	ACR anti-Smith	ACR ANA	ACR Hemolytic Anemia	ACR Leukopenia	ACR Lymphoenia	ACR Thrombocytopenia	ACR Renal	ACR Photosensitivity	ACR APLA
darkgrey	0.13	0.557	0.093	0.862	0.529	0.816	0.649	0.294	0.065	0.488	0.503	0.726	0.93	0.417	0.909	0.486	0.283	0.507
darkorange	0.694	0.948	0.111	0.665	0.808	0.694	0.649	0.443	0.28	0.772	0.459	0.286	0.902	0.23	0.875	0.04	0.574	0.945
lightyellow	0.34	0.794	0.748	0.781	0.041	0.573	0.416	0.973	0.225	0.917	0.39	0.182	0.715	0.056	0.045	0.079	0.048	0.117
orange	0.383	0.763	0.651	0.336	0.987	0.324	0.896	0.494	0.254	0.915	0.567	0.255	0.883	0.17	0.898	0.113	0.322	0.287
magenta	0.482	0.454	0.169	0.744	0.53	0.993	0.045	0.13	0.491	0.702	0.253	0.202	0.422	0.964	0.614	0.979	0.58	0.935
tan	0.688	0.777	0.831	0.731	0.274	0.591	0.03	0.42	0.146	0.995	0.303	0.424	0.06	0.295	0.91	0.692	0.719	0.756
salmon	0.963	0.425	0.104	0.501	0.835	0.148	0.034	0.389	0.356	0.312	0.482	0.376	0.065	0.208	0.167	0.425	0.96	0.519
saddlebrown	0.037	0.419	0.668	0.994	0.869	0.363	0.897	0.483	0.016	1.824e-06	0.059	0.896	0.185	0.458	0.29	0.022	0.476	0.06
greenyellow	0.788	0.793	0.552	0.547	0.652	0.521	0.455	0.562	0.682	0.209	0.909	0.983	0.602	0.991	0.297	0.486	0.521	0.826
white	0.854	0.692	0.601	0.468	0.924	0.363	0.189	0.771	0.947	0.267	0.67	0.964	0.593	0.591	0.339	0.5	0.764	0.762
yellow	0.669	0.778	0.638	0.581	0.886	0.282	0.612	0.38	0.978	0.171	0.489	0.942	0.98	0.762	0.199	0.667	0.879	0.876
pink	0.215	0.603	0.901	0.915	0.559	0.225	0.608	0.478	0.98	0.116	0.265	0.803	0.916	0.875	0.151	0.776	0.536	0.419
cyan	0.224	0.878	0.927	0.853	0.894	0.887	0.223	0.065	0.594	0.098	0.399	0.436	0.142	0.611	0.214	0.909	0.217	0.986
green	0.493	0.818	0.946	0.71	0.98	0.49	0.968	0.121	0.813	0.094	0.381	0.552	0.523	0.698	0.19	0.754	0.357	0.946
grey60	0.231	0.926	0.648	0.598	0.892	0.329	0.735	0.083	0.477	0.021	0.273	0.302	0.417	0.462	0.067	0.666	0.893	0.964
blue	0.849	0.753	0.117	0.699	0.869	0.824	0.127	0.097	0.642	0.409	0.317	0.964	0.453	0.761	0.487	0.854	0.079	0.865
red	0.902	0.981	0.075	0.36	0.722	0.8	0.563	0.334	0.936	0.36	0.715	0.731	0.87	0.755	0.449	0.35	0.077	0.689
darkred	0.165	0.961	0.55	0.915	0.307	0.979	0.641	0.053	0.052	0.322	0.904	0.498	0.748	0.782	0.508	0.685	0.531	0.406
darkgreen	0.612	0.713	0.052	0.899	0.265	0.723	0.119	0.263	0.144	0.892	0.526	0.976	0.893	0.868	0.893	0.812	0.478	0.765
brown	0.735	0.352	0.777	0.312	0.54	0.914	0.071	0.946	0.673	0.557	0.867	0.327	0.57	0.141	0.032	0.445	0.55	0.455
midnightblue	0.664	0.782	0.798	0.438	0.853	0.814	0.197	0.711	0.667	0.286	0.786	0.617	0.817	0.141	0.018	0.766	0.5	0.534
royalblue	0.899	0.863	0.586	0.265	0.865	0.863	0.094	0.428	0.683	0.154	0.775	0.728	0.923	0.123	0.027	0.431	0.712	0.596
skyblue	0.262	0.808	0.346	0.405	0.695	0.424	0.234	0.282	0.914	0.024	0.603	0.528	0.822	0.278	0.022	0.768	0.307	0.779
purple	0.383	0.715	0.561	0.517	0.596	0.269	0.267	0.184	0.905	0.061	0.49	0.396	0.759	0.506	0.093	0.674	0.537	0.977
turquoise	0.172	0.391	0.745	0.955	0.543	0.163	0.515	0.464	0.648	0.086	0.372	0.946	0.821	0.476	0.054	0.933	0.378	0.863
lightgreen	0.096	0.643	0.528	0.758	0.548	0.136	0.469	0.303	0.698	0.024	0.194	0.601	0.703	0.691	0.022	0.919	0.206	0.641
lightcyan	0.077	0.351	0.219	0.468	0.123	0.937	0.283	0.58	0.261	0.497	0.191	0.166	0.969	0.38	0.164	0.864	0.694	0.605
black	0.073	0.294	0.647	0.629	0.332	0.303	0.742	0.769	0.457	0.372	0.273	0.571	0.633	0.724	0.48	0.312	0.196	0.364
darkturquoise	0.028	0.314	0.749	0.94	0.282	0.443	0.858	0.911	0.687	0.149	0.239	0.553	0.905	0.878	0.276	0.375	0.178	0.232
grey	0.797	0.738	0.153	0.847	0.497	0.529	0.072	0.125	0.218	0.912	0.251	0.52	0.282	0.706	0.539	0.766	0.465	0.933
the Coefficient of Module Trait Correlation
Correlation_Coefficient	ACR Malar Rash	ACR Discoid Rash	ACR Oral Ulcers	ACR Arthritis	ACR Pleuritis	ACR Pericarditis	ACR Seizure	ACR Psychosis	ACR anti-dsDNA	ACR anti-Smith	ACR ANA	ACR Hemolytic Anemia	ACR Leukopenia	ACR Lymphoenia	ACR Thrombocytopenia	ACR Renal	ACR Photosensitivity	ACR APLA
darkgrey	0.144	-0.056	-0.159	0.017	0.06	0.022	-0.043	0.1	0.175	0.066	0.064	-0.034	0.008	-0.077	0.011	-0.066	-0.102	-0.063
darkorange	0.038	0.006	0.151	-0.041	-0.023	-0.038	-0.043	-0.073	-0.103	-0.028	0.071	-0.102	0.012	0.114	-0.015	-0.195	0.054	-0.007
lightyellow	0.091	-0.025	0.031	0.027	0.193	-0.054	-0.078	-0.003	-0.116	-0.01	0.082	-0.127	-0.035	-0.181	-0.19	-0.167	0.187	-0.149
orange	0.083	-0.029	0.043	-0.092	-0.002	-0.094	-0.012	0.065	-0.109	0.01	-0.055	-0.109	0.014	-0.13	0.012	-0.15	0.094	-0.101
magenta	-0.067	-0.071	-0.131	-0.031	0.06	-0.001	-0.19	0.144	-0.066	-0.037	0.109	0.121	0.077	-0.004	-0.048	-0.003	-0.053	0.008
tan	0.038	0.027	-0.02	0.033	0.104	0.051	-0.205	0.077	-0.138	0.001	0.098	0.076	0.179	0.1	-0.011	-0.038	0.034	0.03
salmon	0.004	0.076	-0.155	-0.064	0.02	0.138	-0.201	0.082	-0.088	0.096	0.067	0.084	0.175	0.12	0.132	0.076	-0.005	0.062
saddlebrown	0.197	0.077	-0.041	0.001	0.016	0.087	-0.012	0.067	0.227	0.433	0.179	0.012	0.126	0.071	0.101	0.216	0.068	-0.178
greenyellow	0.026	0.025	-0.057	-0.057	-0.043	0.061	0.071	0.055	0.039	0.12	0.011	0.002	-0.05	0.001	0.099	0.066	-0.061	-0.021
white	0.018	0.038	-0.05	-0.069	0.009	0.087	0.125	0.028	0.006	0.106	0.041	0.004	-0.051	0.051	0.091	0.064	0.029	-0.029
yellow	0.041	0.027	-0.045	-0.053	0.014	0.103	0.048	0.084	0.003	0.13	0.066	-0.007	0.002	0.029	0.122	0.041	-0.015	-0.015
pink	0.118	0.05	-0.012	-0.01	0.056	0.116	0.049	0.068	0.002	0.149	0.106	-0.024	0.01	0.015	0.137	-0.027	0.059	-0.077
cyan	0.116	0.015	-0.009	-0.018	0.013	0.014	-0.116	0.175	0.051	0.157	0.081	-0.074	0.139	0.049	0.118	-0.011	-0.117	-0.002
green	0.065	0.022	-0.006	-0.035	0.002	0.066	-0.004	0.147	0.023	0.159	0.084	-0.057	0.061	0.037	0.125	0.03	-0.088	0.006
grey60	0.114	0.009	0.044	-0.05	0.013	0.093	0.032	0.164	0.068	0.218	0.105	-0.098	0.077	0.07	0.174	0.041	-0.013	0.004
blue	0.018	-0.03	-0.149	-0.037	0.016	0.021	-0.145	0.157	-0.044	0.079	0.095	0.004	0.072	0.029	0.066	0.018	-0.167	0.016
red	-0.012	-0.002	-0.169	-0.087	-0.034	0.024	-0.055	0.092	0.008	0.087	0.035	0.033	-0.016	0.03	0.072	0.089	-0.168	0.038
darkred	0.132	0.005	-0.057	-0.01	0.097	-0.003	-0.045	0.183	-0.184	0.094	-0.011	-0.065	0.031	0.026	0.063	-0.039	0.06	-0.079
darkgreen	0.048	-0.035	-0.184	-0.012	0.106	0.034	-0.148	0.107	-0.139	0.013	0.061	-0.003	0.013	0.016	0.013	-0.023	-0.068	-0.029
brown	-0.032	-0.089	0.027	-0.096	-0.059	-0.01	0.171	-0.006	-0.04	0.056	0.016	0.093	-0.054	0.14	0.203	0.073	0.057	0.071
midnightblue	0.042	-0.026	0.024	-0.074	-0.018	0.022	0.123	0.035	-0.041	0.102	0.026	0.048	-0.022	0.14	0.223	0.028	0.064	0.059
royalblue	0.012	-0.016	0.052	-0.106	-0.016	0.016	0.159	0.076	-0.039	0.136	0.027	0.033	-0.009	0.147	0.209	0.075	0.035	0.051
skyblue	0.107	0.023	0.09	-0.08	0.037	0.076	0.113	0.102	0.01	0.214	0.05	-0.06	0.021	0.103	0.217	0.028	0.097	0.027
purple	0.083	0.035	0.055	-0.062	0.051	0.105	0.106	0.126	0.011	0.178	0.066	-0.081	0.029	0.063	0.159	0.04	0.059	-0.003
turquoise	0.13	0.082	0.031	-0.005	0.058	0.133	0.062	0.07	-0.044	0.163	0.085	-0.007	0.022	0.068	0.183	-0.008	0.084	-0.017
lightgreen	0.158	0.044	0.06	-0.029	0.057	0.142	0.069	0.098	0.037	0.213	0.124	-0.05	0.036	0.038	0.216	0.01	0.12	-0.045
lightcyan	0.168	0.089	0.117	-0.069	0.147	-0.008	-0.102	-0.053	-0.107	0.065	0.124	-0.132	-0.004	-0.084	0.132	-0.016	0.038	-0.049
black	0.17	0.1	0.044	0.046	0.092	0.098	0.031	0.028	-0.071	0.085	0.104	-0.054	0.046	0.034	0.067	-0.096	0.123	-0.087
darkturquoise	0.208	0.096	0.031	0.007	0.103	0.073	0.017	0.011	-0.039	0.137	0.112	-0.057	0.011	-0.015	0.104	-0.085	0.128	-0.114
grey	0.025	-0.032	-0.136	-0.018	0.065	0.06	-0.171	0.146	-0.117	0.011	0.109	0.061	0.103	0.036	0.059	-0.028	-0.07	-0.008
