# Supplementary material for: Novel potential lncRNA biomarker in B cells indicates essential pathogenic pathway activation in patients with SLE
Source: Lupus Sci Med. 2024 Apr 10;11(1):e001065. doi: 10.1136/lupus-2023-001065 (PMC11015226; doi:10.1136/lupus-2023-001065)
Supplement: Supplementary data [file lupus-2023-001065supp004.xlsx]

## Sheet: Sheet1
Supplementary table 3 DEGs list of Figure 3A
DEGs in Naïve					DEGs in DN					DEGs in PB					DEGs in USM					DEGs in SM
Tag	logFC	pvalue	FDR		Tag	logFC	pvalue	FDR		Tag	logFC	pvalue	FDR		Tag	logFC	pvalue	FDR		Tag	logFC	pvalue	FDR
ENSG00000273272.1	4.63952	1.15551e-33	2.49938e-30		ENSG00000272666.1	3.16301	1.74164e-46	3.86122e-43		ENSG00000237989.1	1.0369	5.80642e-18	4.90352e-15		ENSG00000272666.1	3.15923	1.21181e-39	2.54843e-36		ENSG00000272666.1	2.49989	1.96305e-22	3.63118e-19
ENSG00000247317.3	1.61085	1.11188e-32	8.01666e-30		ENSG00000273272.1	3.6775	1.43433e-35	1.58996e-32		ENSG00000267074.1	1.60267	2.46353e-17	1.38697e-14		ENSG00000267074.1	3.60266	3.09403e-33	2.16891e-30		ENSG00000273272.1	2.67194	3.28911e-22	3.63118e-19
ENSG00000272666.1	3.37521	1.89169e-31	1.02293e-28		ENSG00000267074.1	2.51415	1.25175e-25	6.93783e-23		ENSG00000204277.1	2.41467	8.78728e-13	3.71043e-10		ENSG00000273272.1	3.46773	2.47319e-33	2.16891e-30		ENSG00000259439.2	3.35987	2.38795e-17	1.05452e-14
ENSG00000249859.9	1.45949	2.11072e-22	7.60915e-20		ENSG00000205837.7	4.27887	4.38648e-21	1.6208e-18		ENSG00000235366.2	2.37935	3.98188e-12	1.1209e-09		ENSG00000266088.5	1.60237	9.37615e-28	3.28634e-25		ENSG00000267074.1	2.30652	3.85143e-17	1.41733e-14
ENSG00000255864.5	2.23539	8.56198e-22	2.64565e-19		ENSG00000229613.1	2.73426	3.154e-19	7.76936e-17		ENSG00000247982.6	-1.17901	5.43955e-10	9.18739e-08		ENSG00000222041.10	1.57262	4.54534e-25	1.36555e-22		ENSG00000235620.1	2.85792	3.78829e-16	1.04557e-13
ENSG00000251301.6	1.57934	1.62026e-18	3.18602e-16		ENSG00000259439.2	2.38931	6.31858e-19	1.40083e-16		ENSG00000230138.1	-1.33039	4.68517e-07	3.76821e-05		ENSG00000251301.6	2.51052	1.39903e-24	3.67771e-22		ENSG00000251513.2	-1.33631	1.22678e-15	3.00971e-13
ENSG00000205837.7	3.93108	4.51026e-18	7.50438e-16		ENSG00000237352.3	1.00414	6.35984e-18	1.2818e-15		ENSG00000227953.6	-1.02451	2.11656e-06	0.000137495		ENSG00000254777.5	1.09424	1.7078e-23	3.99057e-21		ENSG00000205837.7	3.37078	4.06249e-14	8.96998e-12
ENSG00000229646.2	-1.17368	6.49735e-17	9.96094e-15		ENSG00000251513.2	-1.44465	8.07655e-18	1.49214e-15		ENSG00000275759.1	1.22276	4.59479e-06	0.000277164		ENSG00000172965.14	1.84418	4.34195e-22	9.13111e-20		ENSG00000266088.5	1.33381	8.95314e-14	1.79714e-11
ENSG00000237352.3	1.26157	3.85848e-16	5.21619e-14		ENSG00000237989.1	1.26205	2.59585e-17	4.42692e-15		ENSG00000247317.3	1.29521	2.91118e-05	0.00111749		ENSG00000267364.1	1.53589	6.11007e-19	1.16813e-16		ENSG00000229613.1	2.87208	1.62357e-10	2.10872e-08
ENSG00000223914.2	2.95394	4.74939e-13	4.89188e-11		ENSG00000226674.8	2.43642	1.74122e-16	2.75735e-14		ENSG00000260810.1	1.17549	0.000203779	0.00649403		ENSG00000249096.6	2.27411	3.36235e-18	5.89252e-16		ENSG00000244649.4	1.53078	4.01667e-10	4.92712e-08
ENSG00000253490.5	2.9063	7.30799e-13	7.06428e-11		ENSG00000247317.3	1.34721	5.46176e-16	8.07249e-14		ENSG00000246375.2	1.24785	0.000489063	0.0116342		ENSG00000238113.6	1.02529	2.13949e-16	2.81209e-14		ENSG00000247317.3	1.19166	1.09608e-09	1.27377e-07
ENSG00000272053.1	1.43041	7.51172e-13	7.06428e-11		ENSG00000226397.8	1.43375	1.77667e-15	2.46181e-13		ENSG00000266709.1	-1.10557	0.00138663	0.0254567		ENSG00000224429.7	1.16645	1.54632e-15	1.91289e-13		ENSG00000250742.2	1.49457	7.03782e-09	7.06341e-07
ENSG00000233577.6	2.74563	2.84855e-12	2.36977e-10		ENSG00000236502.1	2.74438	1.19958e-13	1.32973e-11		ENSG00000226004.1	1.2901	0.00194953	0.0335635		ENSG00000247317.3	1.0902	5.88756e-15	6.87864e-13		ENSG00000254211.5	1.60207	2.6943e-08	2.37961e-06
ENSG00000251442.5	1.89795	6.93906e-12	5.55896e-10		ENSG00000223914.2	1.39799	2.60494e-12	2.51093e-10		ENSG00000260563.3	-1.20181	0.00243935	0.0383544		ENSG00000235192.1	1.24803	9.80393e-15	9.81794e-13		ENSG00000234506.5	1.28182	4.22184e-08	3.45253e-06
ENSG00000226397.8	2.99932	5.55417e-11	4.29059e-09		ENSG00000235641.4	1.7189	4.38922e-12	3.74266e-10		ENSG00000224957.5	-1.1404	0.00298998	0.0427973		ENSG00000237352.3	1.18024	9.44044e-15	9.81794e-13		ENSG00000235997.2	1.34589	1.64772e-07	1.07005e-05
ENSG00000276778.1	2.23931	6.01489e-11	4.48628e-09		ENSG00000204054.13	1.1149	1.19849e-11	9.16225e-10		ENSG00000257242.7	-1.03233	0.00310157	0.0436546		ENSG00000257924.1	1.58618	1.82455e-14	1.7441e-12		ENSG00000226674.8	2.31975	6.5346e-07	3.43533e-05
ENSG00000260303.1	2.92072	1.34006e-10	9.66182e-09		ENSG00000260711.2	-2.25712	1.98359e-11	1.41859e-09		ENSG00000228886.1	1.14946	0.00324822	0.0445704		ENSG00000237989.1	1.04622	3.18405e-14	2.91133e-12		ENSG00000176320.2	-2.0332	7.90083e-07	4.05699e-05
ENSG00000224184.5	1.85748	3.36816e-10	2.27666e-08		ENSG00000254233.1	1.56362	3.40411e-10	2.15626e-08		ENSG00000248242.1	-1.02104	0.0035937	0.04742		ENSG00000205837.7	3.38954	4.15881e-14	3.64416e-12		ENSG00000185433.8	1.4139	7.06615e-06	0.000278608
ENSG00000222041.10	1.2135	3.99069e-10	2.61572e-08		ENSG00000225302.2	-1.03729	5.56434e-10	3.4267e-08		ENSG00000243107.1	1.18411	0.00371384	0.0482514		ENSG00000186594.14	1.12059	8.71913e-13	6.79124e-11		ENSG00000260303.1	2.47253	9.04377e-06	0.000344287
ENSG00000260816.2	-1.1544	4.88238e-10	2.9335e-08		ENSG00000280721.1	1.15221	7.93522e-10	4.62958e-08							ENSG00000176320.2	-1.80386	1.06082e-12	7.89284e-11		ENSG00000228526.6	1.20795	1.20423e-05	0.000428863
ENSG00000242258.1	1.44106	7.91915e-10	4.62949e-08		ENSG00000251442.5	1.44499	1.13611e-09	6.45835e-08							ENSG00000251002.7	1.38742	1.08841e-12	7.89284e-11		ENSG00000254048.1	1.16944	1.59681e-05	0.000559644
ENSG00000228203.6	2.57092	8.39613e-10	4.77916e-08		ENSG00000228203.6	1.49672	1.45815e-09	8.08182e-08							ENSG00000233387.1	2.07927	1.98257e-12	1.30292e-10		ENSG00000226397.8	1.00136	1.66423e-05	0.000574159
ENSG00000257924.1	1.34046	1.71691e-09	8.84209e-08		ENSG00000277539.1	-2.21732	1.58592e-09	8.57558e-08							ENSG00000253633.1	2.47247	2.91073e-12	1.85493e-10		ENSG00000189196.4	1.24589	6.50825e-05	0.00194192
ENSG00000214797.3	-1.05419	1.76832e-09	8.89505e-08		ENSG00000276778.1	1.20923	1.7954e-08	7.65462e-07							ENSG00000250742.2	1.95108	5.5209e-12	3.31727e-10		ENSG00000223914.2	1.1886	0.000145234	0.00377266
ENSG00000261645.5	1.51257	6.0124e-08	2.36451e-06		ENSG00000249988.1	1.18773	2.02289e-08	8.30509e-07							ENSG00000234506.5	2.3472	2.50331e-11	1.42283e-09		ENSG00000273102.1	1.0969	0.000204452	0.00512227
ENSG00000260186.5	2.55941	1.32113e-07	5.01336e-06		ENSG00000274253.4	-1.87485	2.46487e-08	9.58704e-07							ENSG00000256568.1	1.81232	9.32497e-11	4.9026e-09		ENSG00000228549.3	-1.68957	0.0002153	0.00528203
ENSG00000237346.1	-1.38492	2.399e-07	7.98313e-06		ENSG00000262454.3	1.09172	2.77032e-08	1.05893e-06							ENSG00000269919.1	2.65365	9.10821e-11	4.9026e-09		ENSG00000277539.1	-1.13152	0.00027342	0.00649152
ENSG00000279727.1	1.18819	2.74356e-07	8.9914e-06		ENSG00000224184.5	1.03	3.81036e-08	1.38485e-06							ENSG00000245954.6	1.64225	1.32308e-10	6.78643e-09		ENSG00000275484.1	-1.49212	0.000286884	0.00666778
ENSG00000186594.14	1.18338	3.51134e-07	1.13358e-05		ENSG00000254048.1	1.57551	4.85218e-08	1.70751e-06							ENSG00000258572.1	1.26602	1.88661e-10	9.44652e-09		ENSG00000228203.6	1.10944	0.000670738	0.0135871
ENSG00000249022.1	-1.53296	5.26086e-07	1.64916e-05		ENSG00000238063.2	-1.37812	5.04597e-08	1.74796e-06							ENSG00000225783.6	1.10155	2.19482e-10	1.07342e-08		ENSG00000255652.3	-1.301	0.000763603	0.0150539
ENSG00000228549.3	-1.07882	6.07313e-07	1.8766e-05		ENSG00000260943.1	2.05995	7.74837e-08	2.46381e-06							ENSG00000236963.6	-1.94543	3.87439e-10	1.85178e-08		ENSG00000272563.1	1.03308	0.000812575	0.0157383
ENSG00000246375.2	1.11647	1.16921e-06	3.41756e-05		ENSG00000277763.1	-1.44478	7.77927e-08	2.46381e-06							ENSG00000273143.1	2.56198	5.09946e-10	2.38315e-08		ENSG00000283440.1	1.29714	0.000921885	0.0175476
ENSG00000215533.8	1.73736	2.03342e-06	5.71205e-05		ENSG00000229743.2	1.52348	1.1457e-07	3.47949e-06							ENSG00000231682.1	1.73077	7.43566e-10	3.39939e-08		ENSG00000225554.1	-1.01913	0.000954352	0.0180103
ENSG00000261438.1	2.07591	2.98879e-06	7.98118e-05		ENSG00000272456.1	1.32971	1.21158e-07	3.62984e-06							ENSG00000257906.1	2.11881	1.22042e-09	5.34698e-08		ENSG00000262979.1	1.40474	0.00127124	0.0217589
ENSG00000238078.1	1.06357	3.28468e-06	8.55995e-05		ENSG00000223823.1	-1.90702	2.26216e-07	6.19163e-06							ENSG00000232698.1	1.90289	1.28596e-09	5.51915e-08		ENSG00000250437.1	1.07735	0.00173973	0.0263792
ENSG00000206195.10	1.60217	8.98996e-06	0.000218486		ENSG00000237476.1	1.30392	3.02636e-07	7.89346e-06							ENSG00000280721.1	1.3548	1.49964e-09	6.30751e-08		ENSG00000274253.4	-1.00276	0.00175622	0.0263792
ENSG00000234423.1	1.25707	1.31303e-05	0.000303398		ENSG00000253490.5	1.83969	7.3307e-07	1.80579e-05							ENSG00000236452.1	1.26113	1.62469e-09	6.69948e-08		ENSG00000249395.2	1.76762	0.00190183	0.0276266
ENSG00000224318.5	-1.75159	2.14719e-05	0.000442322		ENSG00000260303.1	2.05727	7.52674e-07	1.81378e-05							ENSG00000246985.7	2.2575	1.7136e-09	6.84642e-08		ENSG00000226822.2	-1.03998	0.00203955	0.0291804
ENSG00000258857.1	1.76206	3.21463e-05	0.000643819		ENSG00000273035.1	1.21081	8.2861e-07	1.9753e-05							ENSG00000259747.1	1.64857	1.72544e-09	6.84642e-08		ENSG00000222042.1	1.39578	0.00245893	0.0335143
ENSG00000257894.2	1.6271	4.46803e-05	0.000886638		ENSG00000230526.1	1.94769	1.73881e-06	3.95334e-05							ENSG00000224184.5	1.20109	2.06401e-09	7.89202e-08		ENSG00000273812.1	1.04066	0.00283488	0.0369727
ENSG00000256120.1	1.70011	6.68075e-05	0.00129022		ENSG00000226089.2	1.77378	1.89026e-06	4.20197e-05							ENSG00000282199.1	1.46478	2.32149e-09	8.71804e-08		ENSG00000237604.1	-1.04185	0.0036032	0.0439551
ENSG00000228526.6	1.82807	7.36863e-05	0.00141047		ENSG00000269978.1	-1.07789	1.89534e-06	4.20197e-05							ENSG00000225554.1	-1.83008	3.70735e-09	1.36782e-07		ENSG00000251456.1	1.00061	0.0036622	0.0444294
ENSG00000282199.1	1.6361	8.33186e-05	0.00156711		ENSG00000258512.1	-1.98672	2.05708e-06	4.47112e-05							ENSG00000236924.1	3.34969	5.18457e-09	1.81719e-07
ENSG00000172965.14	1.66167	0.000103603	0.00191533		ENSG00000242094.1	-1.82933	2.60391e-06	5.55083e-05							ENSG00000226397.8	1.84587	6.5795e-09	2.26831e-07
ENSG00000254826.1	1.48716	0.000125552	0.00224437		ENSG00000231028.8	1.0624	2.79661e-06	5.90483e-05							ENSG00000236081.1	1.94845	7.71286e-09	2.57463e-07
ENSG00000225231.1	1.59531	0.000164345	0.00284383		ENSG00000228526.6	1.45862	3.90713e-06	7.94689e-05							ENSG00000204054.13	1.23892	9.3382e-09	3.06847e-07
ENSG00000259532.1	1.4687	0.000191557	0.00321192		ENSG00000260186.5	1.02505	6.87602e-06	0.000132558							ENSG00000228526.6	1.54839	5.96083e-08	1.7908e-06
ENSG00000229960.1	-1.49651	0.000213952	0.00353267		ENSG00000250742.2	1.21472	7.07166e-06	0.000135154							ENSG00000250437.1	1.88613	6.29661e-08	1.86504e-06
ENSG00000273812.1	1.42288	0.000462499	0.0068992		ENSG00000246375.2	1.05279	7.29984e-06	0.000138323							ENSG00000235997.2	1.49379	6.44705e-08	1.88307e-06
ENSG00000261745.2	-1.23141	0.00065705	0.00922857		ENSG00000235997.2	1.0325	1.04931e-05	0.000193531							ENSG00000283440.1	2.55993	9.67835e-08	2.71381e-06
ENSG00000272506.1	1.53915	0.000676601	0.00938133		ENSG00000284653.1	1.50579	1.67503e-05	0.000275077							ENSG00000187621.14	1.08568	2.68471e-07	7.42889e-06
ENSG00000256128.5	1.44248	0.000697742	0.00949193		ENSG00000257906.1	1.16209	2.10029e-05	0.000334988							ENSG00000180712.3	1.82978	3.29844e-07	8.98329e-06
ENSG00000274297.1	1.11148	0.000815035	0.0106193		ENSG00000229694.6	1.51726	2.1463e-05	0.000337472							ENSG00000253395.1	2.36684	3.8979e-07	1.02466e-05
ENSG00000273038.2	1.65969	0.000938172	0.011897		ENSG00000254775.1	1.58558	2.92628e-05	0.000444354							ENSG00000275294.4	1.01743	4.33147e-07	1.12458e-05
ENSG00000254233.1	1.3848	0.0010163	0.0127531		ENSG00000263667.1	-1.80609	3.04584e-05	0.000459362							ENSG00000243629.1	1.97041	4.83166e-07	1.23914e-05
ENSG00000272970.1	1.32291	0.00106787	0.0131989		ENSG00000244649.4	1.56513	3.22227e-05	0.000482688							ENSG00000276778.1	1.86557	5.30915e-07	1.32918e-05
ENSG00000267586.6	1.28972	0.00109577	0.0134668		ENSG00000232606.1	1.52676	3.35868e-05	0.000499745							ENSG00000229743.2	2.06293	5.78253e-07	1.43067e-05
ENSG00000273824.1	1.56227	0.00133105	0.0159064		ENSG00000227502.2	1.29949	3.43981e-05	0.000508404							ENSG00000262454.3	1.42987	8.22172e-07	1.96481e-05
ENSG00000230709.1	2.08773	0.00151566	0.017721		ENSG00000253142.1	1.06683	4.4588e-05	0.000646089							ENSG00000214145.6	2.10957	9.32039e-07	2.19136e-05
ENSG00000233410.1	1.09536	0.00233421	0.0239284		ENSG00000228549.3	-1.03734	5.30919e-05	0.000744967							ENSG00000234663.5	1.45557	9.37813e-07	2.19136e-05
ENSG00000254211.5	1.28495	0.00241743	0.0245703		ENSG00000272563.1	1.11418	5.69351e-05	0.000788907							ENSG00000245164.6	2.4756	1.20003e-06	2.7431e-05
ENSG00000227502.2	1.38715	0.00257896	0.0258254		ENSG00000227082.1	1.62512	6.22764e-05	0.000855552							ENSG00000214043.7	-1.55233	1.43655e-06	3.21389e-05
ENSG00000273341.1	1.04755	0.00282998	0.0278239		ENSG00000269246.1	-1.06517	9.6187e-05	0.00127693							ENSG00000154537.4	2.03315	1.68317e-06	3.64918e-05
ENSG00000273335.1	-1.09092	0.0028867	0.0280895		ENSG00000232977.6	1.21599	0.000109022	0.00138909							ENSG00000273812.1	1.68923	2.03969e-06	4.33281e-05
ENSG00000227685.1	1.05139	0.00292027	0.0281988		ENSG00000232229.5	-1.02148	0.000113978	0.00143574							ENSG00000241163.7	1.59175	3.14123e-06	6.47648e-05
ENSG00000250950.1	1.07373	0.00305687	0.0290001		ENSG00000254211.5	1.29705	0.000133571	0.00165434							ENSG00000274372.4	2.12545	3.38846e-06	6.91838e-05
ENSG00000271200.1	-1.04684	0.00332484	0.0309984		ENSG00000273143.1	1.58071	0.000135656	0.0016616							ENSG00000254211.5	1.71745	3.61332e-06	7.23696e-05
ENSG00000251555.1	1.02863	0.00396127	0.0356136		ENSG00000231346.5	1.29424	0.000156015	0.00190047							ENSG00000226791.6	2.68712	4.7752e-06	9.29837e-05
ENSG00000232184.1	1.10958	0.0042093	0.0371621		ENSG00000235151.1	1.01016	0.000190704	0.00229777							ENSG00000266222.1	1.55566	4.72379e-06	9.29837e-05
					ENSG00000232080.5	1.78449	0.000198511	0.00236612							ENSG00000251442.5	1.91728	5.85988e-06	0.000113058
					ENSG00000230023.2	1.2368	0.000214009	0.00248407							ENSG00000272763.1	2.29718	6.17666e-06	0.000118087
					ENSG00000262155.1	-1.09681	0.000229061	0.00260425							ENSG00000237943.6	2.07702	6.50538e-06	0.00012215
					ENSG00000204110.6	-1.23286	0.000232244	0.00262696							ENSG00000244649.4	3.03059	1.00586e-05	0.000185554
					ENSG00000259033.1	-1.33538	0.000239408	0.00268065							ENSG00000256927.1	-1.78857	1.03831e-05	0.000188238
					ENSG00000226137.5	-1.36353	0.000240707	0.00268164							ENSG00000245694.9	2.40198	1.34763e-05	0.000240175
					ENSG00000267421.6	-1.05557	0.000287085	0.00315083							ENSG00000232453.6	1.32617	1.4716e-05	0.000260065
					ENSG00000229964.1	-1.03194	0.000317253	0.00339783							ENSG00000228495.1	1.13751	1.63664e-05	0.000284451
					ENSG00000273018.5	1.04798	0.000408307	0.00422999							ENSG00000229989.3	1.2061	1.71105e-05	0.000292548
					ENSG00000225554.1	-1.22173	0.00052627	0.00530337							ENSG00000231873.1	1.09156	2.52793e-05	0.000418601
					ENSG00000237343.1	-1.35747	0.000588077	0.00576888							ENSG00000236039.2	1.946	3.37371e-05	0.000533451
					ENSG00000176320.2	-1.53675	0.000675686	0.00634744							ENSG00000250831.1	1.15084	3.3736e-05	0.000533451
					ENSG00000206195.10	1.11246	0.000732178	0.00679179							ENSG00000273824.1	1.96372	6.54935e-05	0.000943376
					ENSG00000273989.1	1.01403	0.000853287	0.00775302							ENSG00000226320.5	1.02136	6.86179e-05	0.000981657
					ENSG00000224397.5	-3.09474	0.000907157	0.00810954							ENSG00000263667.1	-1.17115	7.07563e-05	0.00100541
					ENSG00000231992.1	-1.27016	0.000939464	0.00836462							ENSG00000225411.2	1.49481	9.47904e-05	0.00131147
					ENSG00000267886.1	1.03323	0.00113647	0.00977842							ENSG00000233577.6	1.46432	9.81843e-05	0.00134955
					ENSG00000271584.2	-1.12083	0.00113751	0.00977842							ENSG00000223561.6	1.57332	0.000118725	0.00159032
					ENSG00000214797.3	-1.34445	0.00116845	0.0100017							ENSG00000253214.1	1.08003	0.000143178	0.00185867
					ENSG00000254119.5	1.22906	0.00127716	0.0108071							ENSG00000237292.1	1.95015	0.00018984	0.00236233
					ENSG00000270876.1	-1.34786	0.00127249	0.0108071							ENSG00000228203.6	1.38403	0.000236418	0.00284107
					ENSG00000230537.1	1.13705	0.00130708	0.0109351							ENSG00000259005.1	-1.54573	0.000360664	0.0040737
					ENSG00000227192.1	-1.38661	0.00187354	0.0149411							ENSG00000254233.1	1.29391	0.000372094	0.00414028
					ENSG00000264448.5	-1.01602	0.00193156	0.0153486							ENSG00000224959.1	1.46845	0.000398323	0.00438573
					ENSG00000274372.4	1.07256	0.00218401	0.0170349							ENSG00000253140.1	1.36035	0.000400521	0.00438696
					ENSG00000244345.1	1.14571	0.00302097	0.0221771							ENSG00000228789.6	-1.32836	0.000443705	0.00476077
					ENSG00000227527.2	-1.13501	0.00398701	0.0277962							ENSG00000231090.1	-1.20452	0.00062919	0.00651817
					ENSG00000251393.3	-1.27967	0.00400071	0.0278043							ENSG00000256494.1	-1.74608	0.000788542	0.00785926
					ENSG00000248787.1	-1.01163	0.00425382	0.0291071							ENSG00000274827.4	1.60383	0.00104128	0.00999913
					ENSG00000243081.2	1.32063	0.00472469	0.0319453							ENSG00000251259.1	1.15333	0.0012749	0.0116066
					ENSG00000255652.3	-1.03911	0.00527998	0.0350471							ENSG00000276809.1	1.25872	0.00151717	0.0134625
					ENSG00000271127.1	1.2714	0.00531505	0.0351745							ENSG00000270604.5	1.70299	0.00152381	0.0134646
					ENSG00000232031.1	1.0184	0.00554985	0.0364024							ENSG00000225077.2	1.50421	0.00157237	0.0137779
					ENSG00000248202.1	-1.2436	0.00575147	0.0370848							ENSG00000206195.10	1.3472	0.00169735	0.0144539
					ENSG00000249375.7	-1.40567	0.00575424	0.0370848							ENSG00000184385.2	1.73098	0.00243157	0.0194433
					ENSG00000224259.6	1.38264	0.00616956	0.0390797							ENSG00000273102.1	1.15028	0.00253792	0.0200648
					ENSG00000230107.1	1.63237	0.00622877	0.0393424							ENSG00000266744.1	1.28361	0.00386539	0.0290318
					ENSG00000235415.1	1.00692	0.00664759	0.0415146							ENSG00000236268.5	-1.33605	0.00419831	0.0313086
					ENSG00000232774.7	1.3659	0.00787073	0.0466562							ENSG00000260186.5	1.17971	0.00423586	0.0314771
															ENSG00000255428.1	1.0539	0.00543819	0.0386369
															ENSG00000228800.1	1.11368	0.00588444	0.0408415
															ENSG00000267197.1	1.07044	0.00706491	0.0473169
															ENSG00000278000.1	-1.02818	0.00711683	0.0475133
															ENSG00000224318.5	-1.1229	0.00719409	0.0477261
															ENSG00000272832.1	1.17794	0.00753356	0.0495608
